# Supplementary material for: Toward Standards in Clinical Microbiota Studies: Comparison of Three DNA Extraction Methods and Two Bioinformatic Pipelines
Source: mSystems. 2020 Feb 11;5(1):e00547-19. doi: 10.1128/mSystems.00547-19 (PMC7018525; doi:10.1128/mSystems.00547-19)
Supplement: TABLE S3 [file mSystems.00547-19-st003.xlsx]

## Sheet: Sheet1
	Zymo mock (replicate 1; replicate 2)			Negative control (replicate 1; replicate 2)			Biological samples
	Zymo	Q	Magna	Zymo	Q	Magna	Zymo	Q	Magna
DNA yield (min; max)	18;30.6	11.84;18.94	0.19;0.6	0.37;0.42	0.13;0.19	0.09;0.18	Sample dependent, figure S1	Sample dependent, figure S1	Sample dependent, figure S1
QC passing	1	1	0.5	1	0	0	74.1% (20/27)	81.5% (22/27)	63.0% (17/27)
	Zymo DNA (replicate 1; replicate 2)
	Theoretical	QIIME 2	NG-Tax	Best performance
OTU Richness	8	10; 11	40; 41	QIIME2
Genus Richness	8	9; 10	8; 8	NG-Tax
OTU Diversity	2.01	1.98; 1.99	2.55; 2.56	QIIME2
Genus Diversity	2.01	1.98; 1.99	1.99; 2.01	Draw
Kullback-Leibner	0	0.016; 0.01	0.015; 0.005	Draw
Bray-Curtis	0	0.082; 0.062	0.072; 0.038	Draw
Fold error max (single bacterium)	1	1.31	1.23	Draw
Fold error average (absolute value)	1	1.14	1.10	Draw
	Zymo mock (replicate 1; replicate 2)
	Theoretical	QIIME 2			NG-Tax
		Zymo	Q	Magna	Zymo	Q	Magna	Best performance
OTU Richness	8	23;55	11;69	34;49	43;46	42;44	48;46	QIIME 2, extraction method independent
Genus Richness	8	21;43	10;50	30;41	8;8	8;8	8;11	Zymo and Q with NG-Tax
OTU Diversity	2.01	1.99;2.00	1.97;2.05	2.05;2.07	2.59;2.66	2.59;2.65	2.69;2.68	QIIME 2, extraction method independent
Genus Diversity	2.01	1.99;2.00	1.97;2.05	2.05;2.07	1.97;1.99	1.98;2.03	2.03;2.06	Draw
Kullback-Leibner	0	0.109;0.106	0.224;0.108	0.070;0.047	0.117;0.115	0.230;0.110	0.076;0.055	Magna, bioinformatic pipeline independent
Bray-Curtis	0	0.200;0.196	0.300;0.210	0.171;0.132	0.206;0.203	0.296;0.214	0.171;0.147	Magna, bioinformatic pipeline independent
Fold error max (single bacterium)	1	1.96	2.6	1.59	2.20	2.69	1.76	Magna
Fold error average (absolute value)	1	1.51	1.79	1.39	1.55	1.81	1.41	Magna
