# Supplementary material for: Toward Standards in Clinical Microbiota Studies: Comparison of Three DNA Extraction Methods and Two Bioinformatic Pipelines
Source: mSystems. 2020 Feb 11;5(1):e00547-19. doi: 10.1128/mSystems.00547-19 (PMC7018525; doi:10.1128/mSystems.00547-19)
Supplement: TABLE S4 [file mSystems.00547-19-st004.xlsx]

## Sheet: TableS4_20190828_Metadata_Total
Sample name	Biological_sample	Extraction_Protocol	Qubit DNA concentration(ng/µl)	Genome_Scan DNA concentration (ng/ul)	Entry QC passed
AT-M-1.1	ATCC MSA-2002	Magna	0.554	0.47	Yes
AT-M-1.2	ATCC MSA-2002	Magna	0.15	0.01	No
CS-M-2.2	Colorectal cancer supernatant	Magna	1.14	0.26	Yes
CS-M-1.2	Colorectal cancer supernatant	Magna	0.447	0.26	Yes
CS-M-3.2	Colorectal cancer supernatant	Magna	0.741	0.21	No
CT-M-3.1	Colorectal cancer tissue	Magna	4.19	1.07	Yes
CT-M-1.2	Colorectal cancer tissue	Magna	2	0.7	Yes
CT-M-2.2	Colorectal cancer tissue	Magna	1.56	0.45	Yes
F-M-3.2	Feces	Magna	33.1	41.56	Yes
F-M-2.1	Feces	Magna	32.1	41.36	Yes
F-M-1.1	Feces	Magna	33.3	4.3	Yes
NCT-M-2	Lysis Buffer (kit control)	Magna	0.265	0.18	No
NCT-M-1	Lysis Buffer (kit control)	Magna	0.731	0.09	No
O-M-7.1	Oral swabs	Magna	6.77	2.71	Yes
O-M-5.1	Oral swabs	Magna	3.65	1.26	Yes
O-M-2.1	Oral swabs	Magna	1.28	0.6	Yes
O-M-3.1	Oral swabs	Magna	0.939	0.4	Yes
O-M-6.1	Oral swabs	Magna	0.402	0.21	No
O-M-4.2	Oral swabs	Magna	0.322	0.12	No
S-M-1.2	Saliva	Magna	0.411	1.18	Yes
S-M-3.2	Saliva	Magna	0.104	0.23	No
S-M-2.2	Saliva	Magna	0.064	0.12	No
U-M-3.2	Urine	Magna	25.4	13.21	Yes
U-M-1.1	Urine	Magna	0.368	0.14	No
U-M-2.2	Urine	Magna	0.191	0.11	No
VF-M-3.2	Vulvar cancer formalin-fixed	Magna	0.569	0.11	No
VF-M-1.2	Vulvar cancer formalin-fixed	Magna	0.631	0.1	No
VF-M-2.2	Vulvar cancer formalin-fixed	Magna	0.279	0.04	No
VT-M-2.1	Vulvar cancer tissue	Magna	6.33	2.77	Yes
VT-M-3.2	Vulvar cancer tissue	Magna	3.18	0.69	Yes
VT-M-1.1	Vulvar cancer tissue	Magna	0.775	0.64	Yes
ZB-M-1.2	Zymobiomics community standard	Magna	0.267	0.6	Yes
ZB-M-1.1	Zymobiomics community standard	Magna	0.315	0.19	No
RNAse-1	RNAse free water	not applicable		0.03	No
RNAse-2	RNAse free water	not applicable		0.02	No
ZBD-1.1	Zymobiomics community DNA standard	not applicable	11.8	4.02	Yes
ZBD-1.2	Zymobiomics community DNA standard	not applicable	3.23	0.76	Yes
AT-Q-1.2	ATCC MSA-2002	Q	0.43	0.45	Yes
AT-Q-1.1	ATCC MSA-2002	Q	0.202	0.41	Yes
CS-Q-2.1	Colorectal cancer supernatant	Q	2.37	2.09	Yes
CS-Q-3.1	Colorectal cancer supernatant	Q	0.851	0.89	Yes
CS-Q-1.2	Colorectal cancer supernatant	Q	0.11	0.16	No
CT-Q-3.2	Colorectal cancer tissue	Q	4.35	4.25	Yes
CT-Q-2.2	Colorectal cancer tissue	Q	1.92	1.48	Yes
CT-Q-1.2	Colorectal cancer tissue	Q	0.473	0.52	Yes
F-Q-1.1	Feces	Q	48.8	379.41	Yes
F-Q-3.2	Feces	Q	51	160.23	Yes
F-Q-2.1	Feces	Q	41.9	96.53	Yes
NCT-Q-2	Lysis Buffer (kit control)	Q	too low	0.19	No
NCT-Q-1	Lysis Buffer (kit control)	Q	too low	0.13	No
O-Q-7.2	Oral swabs	Q	4.1	4.89	Yes
O-Q-5.2	Oral swabs	Q	2.79	3.07	Yes
O-Q-2.2	Oral swabs	Q	0.496	1.45	Yes
O-Q-3.2	Oral swabs	Q	0.821	0.8	Yes
O-Q-4.2	Oral swabs	Q	0.093	0.46	Yes
O-Q-6.2	Oral swabs	Q	0.217	0.22	No
S-Q-1.2	Saliva	Q	0.532	0.68	Yes
S-Q-2.2	Saliva	Q	too low	0.44	Yes
S-Q-3.1	Saliva	Q	too low	0.06	No
U-Q-3.2	Urine	Q	23.9	35.44	Yes
U-Q-1.2	Urine	Q	0.686	0.91	Yes
U-Q-2.2	Urine	Q	0.135	0.31	Yes
VF-Q-1.2	Vulvar cancer formalin-fixed	Q	too low	0.29	Yes
VF-Q-3.2	Vulvar cancer formalin-fixed	Q	0.136	0.27	Yes
VF-Q-2.1	Vulvar cancer formalin-fixed	Q	0.055	0.13	No
VT-Q-2.2	Vulvar cancer tissue	Q	7.84	12.46	Yes
VT-Q-3.2	Vulvar cancer tissue	Q	1.7	1.55	Yes
VT-Q-1.1	Vulvar cancer tissue	Q	0.068	0.05	No
ZB-Q-1.2	Zymobiomics community standard	Q	17.2	18.94	Yes
ZB-Q-1.1	Zymobiomics community standard	Q	11.9	11.84	Yes
AT-Z-1.1	ATCC MSA-2002	Zymo	1.48	2.21	Yes
AT-Z-1.2	ATCC MSA-2002	Zymo	1.3	1.63	Yes
CS-Z-2.2	Colorectal cancer supernatant	Zymo	2.75	2.32	Yes
CS-Z-3.1	Colorectal cancer supernatant	Zymo	1.31	1.35	Yes
CS-Z-1.2	Colorectal cancer supernatant	Zymo	0.386	0.9	Yes
CT-Z-3.1	Colorectal cancer tissue	Zymo	14.8	18.03	Yes
CT-Z-2.1	Colorectal cancer tissue	Zymo	8.27	7.61	Yes
CT-Z-1.1	Colorectal cancer tissue	Zymo	3.34	3.32	Yes
F-Z-2.2	Feces	Zymo	50	131.47	Yes
F-Z-3.1	Feces	Zymo	46.6	115.39	Yes
F-Z-1.1	Feces	Zymo	43.3	85.28	Yes
NCT-Z-1	Lysis Buffer (kit control)	Zymo	too low	0.42	Yes
NCT-Z-2	Lysis Buffer (kit control)	Zymo	too low	0.37	Yes
O-Z-7.2	Oral swabs	Zymo	6.42	6.34	Yes
O-Z-5.2	Oral swabs	Zymo	2.19	1.78	Yes
O-Z-2.1	Oral swabs	Zymo	1.49	1.66	Yes
O-Z-3.1	Oral swabs	Zymo	1.33	1.47	Yes
O-Z-6.1	Oral swabs	Zymo	0.448	0.54	Yes
O-Z-4.2	Oral swabs	Zymo	0.158	0.31	Yes
S-Z-1.2	Saliva	Zymo	0.271	0.19	No
S-Z-3.2	Saliva	Zymo	too low	0.04	No
S-Z-2.1	Saliva	Zymo	too low	0.04	No
U-Z-3.2	Urine	Zymo	32	41.29	Yes
U-Z-1.2	Urine	Zymo	0.814	0.99	Yes
U-Z-2.1	Urine	Zymo	0.212	0.24	No
VF-Z-3.2	Vulvar cancer formalin-fixed	Zymo	0.055	0.14	No
VF-Z-1.1	Vulvar cancer formalin-fixed	Zymo	too low	0.13	No
VF-Z-2.2	Vulvar cancer formalin-fixed	Zymo	too low	0.08	No
VT-Z-3.1	Vulvar cancer tissue	Zymo	10.8	10.76	Yes
VT-Z-2.2	Vulvar cancer tissue	Zymo	25.3	2.22	Yes
VT-Z-1.2	Vulvar cancer tissue	Zymo	1.14	2.09	Yes
ZB-Z-1.1	Zymobiomics community standard	Zymo	17.8	30.6	Yes
ZB-Z-1.2	Zymobiomics community standard	Zymo	20.4	18	Yes
