# Supplementary material for: Toward Standards in Clinical Microbiota Studies: Comparison of Three DNA Extraction Methods and Two Bioinformatic Pipelines
Source: mSystems. 2020 Feb 11;5(1):e00547-19. doi: 10.1128/mSystems.00547-19 (PMC7018525; doi:10.1128/mSystems.00547-19)
Supplement: TABLE S2 [file mSystems.00547-19-st002.xlsx]

## Sheet: Sheet1
gDNA distribution	Species	ATCC nr	Genome size (Mb)	16S copies	16S size (bp)	Percentage of rRNA basepairs (bp * number) divided by genome size in bases	Calculated distribution in %
0.05	Acinetobacter baumannii	ATCC 17978	4.34	6	1528	0.00211244	3.87906
0.05	Actinomyces odontolyticus	ATCC 17982	2.39	2	1528	0.00127866	2.34799
0.05	Bacillus cereus	ATCC 10987	5.42	12	1507	0.00333653	6.12684
0.05	Bacteroides vulgatus	ATCC 8482	5.16	7	1509	0.00204709	3.75905
0.05	Bifidobacterium adolescentis	ATCC 15703	2.09	5	1533	0.00366746	6.73453
0.05	Clostridium beijerinckii	ATCC 35702	6.49	14	1514	0.00326595	5.99722
0.05	Deinococcus radiodurans	ATCC BAA­816	3.29	7	1501	0.00319362	5.8644
0.05	Enterococcus faecalis	ATCC 47077	3.36	4	1565	0.0018631	3.42118
0.05	Escherichia coli	ATCC 700926	4.64	7	1541	0.00232478	4.26898
0.05	Helicobacter pylori	ATCC 700392	1.67	2	1498	0.00179401	3.29432
0.05	Lactobacillus gasseri	ATCC 33323	1.89	6	1578	0.00500952	9.19893
0.05	Neisseria meningitidis	ATCC BAA­335	2.27	4	1528	0.00269251	4.94423
0.05	Porphyromonas gingivalis	ATCC 33277	2.35	4	1474	0.00250894	4.60713
0.05	Propionibacterium acnes	ATCC 11828	2.56	4	1529	0.00238906	4.38701
0.05	Pseudomonas aeruginosa	ATCC 9027	6.26	4	1537	0.000982109	1.80344
0.05	Rhodobacter sphaeroides	ATCC 17029	4.6	3	1459	0.000951522	1.74727
0.05	Staphylococcus aureus	ATCC BAA­1556	2.82	6	1554	0.00330638	6.07148
0.05	Staphylococcus epidermidis	ATCC 12228	2.56	5	1553	0.0030332	5.56984
0.05	Streptococcus agalactiae	ATCC BAA­611	2.16	7	1506	0.00488056	8.96211
0.05	Streptococcus mutans	ATCC 700610	2.03	5	1551	0.0038202	7.01499
			Sum of all percentages =			0.0544577
			Conversion factor to 100% =			1836.29
