# Supplementary material for: Toward Standards in Clinical Microbiota Studies: Comparison of Three DNA Extraction Methods and Two Bioinformatic Pipelines
Source: mSystems. 2020 Feb 11;5(1):e00547-19. doi: 10.1128/mSystems.00547-19 (PMC7018525; doi:10.1128/mSystems.00547-19)
Supplement: TABLE S1 [file mSystems.00547-19-st001.xlsx]

## Sheet: Sheet1
Biological sample type	Number of unique biological samples	Year of sampling	Sampling method	Sample Collection and Proccesing	Pre-processing for DNA extraction	DNA storage conditions in °C	Sample amount used for extraction (in g or µl)	Remarks
Feces	3	2018	Feces container	Aliquoted (1 g) in eppendorf tubes, subsequently directly frozen	None	-80	0.1
Urine (midstream)	3	2018	Urine collection tube	Midstream urine in collection tube, directly frozen afterwards	Centrifuge 10 min at 10000 x g. Remove supernatant until 1.5ml remains, resuspend pellet and aliquot	-80	200	One sample was infected
Oral swabs	6	2018	ESwab™ Liquid Amies Collection and Transport System (Copan Italia, Brescia, Italy)	Roll the ESwab firmly on the site of interest, approximately 20 times. Break shaft of the Eswab and place in 1ml Amies medium. Directly frozen afterwards.	None	-80	200
Saliva	3	2005	Cotton swabs	Samples were collected by individuals at home, using Salivettes (Sarstedt, Germany), which are cotton wads in a plastic tube. Individuals were instructed to remove the wad, gently chew on it for two minutes and store it in the fridge. After participants had returned saliva samples by mail, Salivettes were centrifuged, saliva was aliquoted and directly frozen.	None	-80	200	Thawn and refrozen for other purposes
Colorectal cancer solid tissue	3	2018	Surgical	Tumor material was obtained upon surgery. A portion of the tumor was snap-frozen, from which 10 µm fresh-frozen tissue slices were cut. The presence of tumor material in the tissue was confirmed by HE staining. Another part of the tumor was collected in IMDM medium (Lonza BioWhittaker, Breda, The Netherlands; #BE12-722F) supplemented with 2 mM Glutamax (Thermo Fisher Scientific, Waltham, MA, US; …	Add PBS and vortex for 30 seconds, beat for one minute, overnight proteinase K (10µg/ml) treatment at 55°C and aliquot	-80	75
Colorectal cancer supernatant	3	2018	Surgical	Supernatant was then collected and stored at -20°C.	PBS dilution	-80	75
VSCC tissue	3	2004-2014	Surgical	Tumor material was obtained upon surgery. Part of the tumor was snap-frozen, from which 10 coupes of 10µm fresh-frozen tissue slices were cut.	Add PBS and vortex for 30 seconds, beat for one minute,overnight proteinase K (10µg/ml) treatment at 55°C and aliquot	-80	75
VSCC formalin-fixed	3	2004-2014	Surgical	Another part of the tumor was embedded in paraffin in the following manner: Tumor material was fixated with 4% formaldehyde, subsequently dehydrated ith 70% alcohol, 100% alcohol and lastly isopropanol. The material was then dried, after which the tumor was impregnated in paraffin.	Wash twice for 15 minutes with xylene, wash twice with 100% alcohol for 5 minutes and lastly air-dry for 5 minutes. Add PBS and vortex for 30 seconds, beat for one minute, overnight proteinase K (10µg/ml) treatment at 55°C and aliquot	-80	75
